# Supplementary material for: Triggering a switch from basal- to luminal-like breast cancer subtype by the small-molecule diptoindonesin G via induction of GABARAPL1
Source: Cell Death Dis. 2020 Aug 15;11(8):635. doi: 10.1038/s41419-020-02878-z (PMC7429843; doi:10.1038/s41419-020-02878-z)
Supplement: Supplementary file 10 — Table S1 [file 41419_2020_2878_MOESM10_ESM.xlsx]

## Sheet: Sheet1
up-regulated genes								down-regulated genes
	HL-60				MDA-MB-231				HL-60				MDA-MB-231
GeneSymbol	foldChange	p value		GeneSymbol	foldChange	p value		GeneSymbol	foldChange	p value		GeneSymbol	foldChange	p value
GABARAPL1	3.52841	1.89579e-09		RRM2	2.30921	1.28388e-270		PRR5	0.287295	7.17669e-08		ALCAM	0.261119	0
IL4I1	30.518	2.32215e-07		CDKN1A	5.56375	7.28545e-241		DHODH	0.141562	2.52711e-07		EDIL3	0.119013	0
FAM111A	4.31677	4.00868e-07		CCNE2	2.50145	4.65471e-233		GCDH	0.250148	6.89898e-07		GALNT2	0.315862	0
KLHDC7B	134.639	4.43198e-07		OAS3	2.85797	5.46971e-228		AIG1	0.354315	7.07074e-07		SND1	0.321047	0
RASGRP3	5.29114	5.46151e-07		PSMC3IP	3.14265	1.57907e-218		PRKX	0.414335	7.44344e-07		EXOC4	0.134598	0
TCTEX1D2	3.61869	6.65772e-07		ASF1B	2.27322	3.13153e-178		RRS1	0.401929	7.73677e-07		PPP3CA	0.247726	5.10951e-304
OAS2	52.7001	6.92087e-07		ENO2	2.56219	5.25531e-167		HDAC4	0.336419	1.13294e-06		APP	0.429448	4.85135e-297
OASL	41.4969	7.76925e-07		FAM111A	2.34692	6.60593e-167		RCSD1	0.402226	1.40654e-06		SPTBN1	0.438093	1.32997e-283
PMAIP1	5.3421	7.83898e-07		E2F2	3.13653	2.08571e-136		IGFBP7	0.241541	1.46708e-06		FAF1	0.25898	1.99965e-271
C6orf48	2.65094	8.94178e-07		CDC6	1.92755	9.54171e-126		RSRC1	0.249859	1.54005e-06		ADK	0.228912	3.21253e-271
TIRAP	2.98254	9.60321e-07		CDCA5	1.9426	3.72816e-120		MEGF6	0.0938762	1.85967e-06		SORCS2	0.188154	2.00508e-266
CDCA5	2.21795	1.30878e-06		PPP1R15A	1.88281	6.19646e-119		BAHCC1	0.167542	2.56583e-06		NR2F2	0.410811	1.82397e-231
HELLS	2.09918	1.32454e-06		CLSPN	1.89732	1.11206e-116		GAR1	0.443547	3.14342e-06		SLC39A10	0.25713	1.10722e-229
BTG2	12.881	1.33536e-06		NDOR1	2.01245	1.46072e-113		SND1	0.453012	3.28354e-06		NFE2L3	0.254641	1.24669e-229
CCNE2	4.09337	1.49047e-06		PMAIP1	2.02279	1.35936e-100		NFE2L3	0.345099	3.47895e-06		STAG1	0.251087	2.93435e-223
ITPKA	6.69246	1.58167e-06		CHAC1	4.96635	7.27275e-97		KDM4C	0.327627	3.55281e-06		ARID1B	0.275575	3.10283e-207
LY96	4.652	1.67453e-06		FBF1	2.89968	1.98581e-96		STK39	0.358095	3.58702e-06		LDHA	0.490655	1.44109e-206
STOX2	4.16685	1.85713e-06		E2F8	2.2347	5.43154e-92		DCAF4	0.209438	5.12042e-06		PRKCA	0.167013	3.15864e-206
TNFRSF9	54.0863	1.97488e-06		RHBDD2	2.43751	1.65893e-88		CCDC167	0.480722	5.18493e-06		TBC1D5	0.203262	3.45033e-203
C1RL	4.57708	1.9916e-06		MLLT11	2.43366	3.46215e-86		PAK1IP1	0.471882	5.25067e-06		STEAP3	0.368709	4.85289e-200
SERTAD1	12.896	2.06103e-06		SAMHD1	2.15043	2.09437e-84		DACH1	0.105604	5.43493e-06		PKP4	0.399429	2.21368e-195
NCF2	6.67374	2.08353e-06		DSN1	1.75647	1.40455e-79		THADA	0.411284	5.50114e-06		LRBA	0.242222	3.39236e-190
TJAP1	2.0107	2.21373e-06		GAA	1.79113	1.22491e-77		LDHA	0.488247	5.55255e-06		DIAPH2	0.0999266	7.14308e-178
OSCAR	3.90462	2.24394e-06		NIPA1	1.97091	1.00584e-75		ERCC2	0.319765	5.57249e-06		UTRN	0.181902	1.28845e-173
HSPB11	2.13307	2.26956e-06		MASTL	1.68143	1.78717e-74		DOPEY2	0.342282	5.68599e-06		SLC2A1	0.28001	6.19929e-167
C19orf57	4.13976	2.43445e-06		ESCO2	2.35295	3.45614e-74		TTC27	0.197218	6.42343e-06		EHBP1	0.363827	8.65513e-166
POLD3	2.18519	2.8667e-06		TCF19	1.66164	1.45018e-72		ST3GAL3	0.457211	7.29361e-06		CDC20	0.373154	1.50502e-165
GPR35	2.41953	2.95301e-06		UCK1	2.0432	3.67875e-72		NARS2	0.276235	7.37686e-06		GLS	0.438349	6.0218e-165
IFI30	3.82191	2.97039e-06		CDC25A	1.80733	1.28861e-71		DISC1	0.343514	7.52661e-06		SMYD3	0.138681	2.72232e-162
ZNF862	3.586	3.54218e-06		GDF15	5.65182	5.63668e-71		MAP4	0.397551	8.3534e-06		PLAC8	0.328589	9.435e-159
GRHL1	2.00216	4.18606e-06		TSPYL2	2.6419	2.57889e-68		VMAC	0.324964	8.62874e-06		SH3KBP1	0.448459	3.32001e-155
E2F8	3.81255	4.23143e-06		MCM10	1.66059	1.54949e-67		IPO4	0.392869	8.71777e-06		MAP4	0.536805	5.13622e-155
OAS3	15.2311	4.38801e-06		BRPF3	1.66876	3.04809e-67		ITFG1	0.32252	8.72755e-06		ATXN10	0.458053	4.26819e-152
ASPHD2	2.69175	5.06456e-06		SESN2	2.78796	3.17994e-65		PCCB	0.344874	9.31389e-06		NOG	0.139794	8.1436e-148
C6orf52	3.93032	5.46215e-06		HS1BP3	2.24095	7.26728e-65		IMMP2L	0.0509927	1.0876e-05		ABCC4	0.349007	4.26841e-146
TRIM36	2.40481	5.57331e-06		C19orf57	3.46394	5.20382e-64		UTP20	0.245022	1.1255e-05		EIF4G3	0.400391	4.39751e-146
PNPLA1	6.95734	5.71569e-06		POLD3	1.7819	3.51075e-63		WDR4	0.250522	1.12979e-05		RSU1	0.429992	6.86425e-141
GLIPR2	4.05187	6.08106e-06		RASSF1	1.88737	1.78537e-62		ADK	0.152777	1.22376e-05		DOCK7	0.474428	2.58062e-139
NDOR1	2.94116	6.08441e-06		C6orf48	1.65649	3.19629e-62		GNB1L	0.159687	1.36091e-05		MYC	0.375176	5.89339e-135
PTGS1	3.13433	6.41011e-06		CTH	2.47077	2.10227e-61		RUNX1	0.445989	1.36477e-05		TBL1XR1	0.457243	8.27219e-135
DUSP1	3.70987	6.55437e-06		MICB	2.19651	4.87308e-61		MMACHC	0.234433	1.40362e-05		RSRC1	0.262188	4.19839e-133
ESCO2	2.60696	6.75532e-06		B4GALNT1	1.65798	2.05954e-58		ALDH1B1	0.242362	1.462e-05		PHKB	0.387353	6.26812e-130
IL27RA	2.6703	6.85457e-06		IL2RB	2.47533	7.5842e-58		RABGAP1L	0.191057	1.48007e-05		CDK14	0.226215	2.09344e-126
KIAA0513	5.96619	7.39037e-06		NOTCH3	6.78551	1.6292e-55		NDUFAF2	0.35371	1.72396e-05		ITFG1	0.407895	8.81506e-124
SEL1L3	2.95434	7.5894e-06		DONSON	1.66271	5.70757e-55		LRRFIP1	0.431956	1.76914e-05		UBE2E2	0.291259	3.19769e-123
DDIT4	3.12265	8.16899e-06		SFN	1.76176	6.38149e-54		SCARB1	0.267004	1.77549e-05		NEK6	0.400851	4.25832e-123
MX1	3.92523	8.29459e-06		IFI30	1.8323	2.99266e-51		FAF1	0.219884	1.80656e-05		COG5	0.336749	3.01863e-121
CD83	2.70951	8.41891e-06		CHAF1B	1.68026	6.09987e-51		DIAPH2	0.157726	1.97954e-05		DENND1A	0.260877	3.60868e-119
DHX58	6.93321	8.61459e-06		C1QTNF6	2.54804	5.85647e-50		ISOC2	0.452096	2.09181e-05		CHML	0.43957	9.91679e-119
GDF15	61.1089	8.65309e-06		IPP	2.12189	1.70472e-48		MANBA	0.487343	2.12973e-05		MBP	0.378156	1.82736e-118
SH3D21	3.12259	8.80604e-06		JOSD1	1.50844	4.44761e-45		PKP4	0.387533	2.14022e-05		FNDC3B	0.313311	9.74701e-116
ISG20	28.4468	9.11412e-06		NFKBIB	2.53781	1.27966e-43		RPIA	0.26929	2.17826e-05		PRICKLE1	0.364991	2.05804e-110
PELI1	2.40991	9.19689e-06		DNAJB9	2.37391	1.67788e-42		ARHGAP11A	0.414351	2.29033e-05		ARHGAP11A	0.537951	7.45716e-108
CREM	4.27528	9.415e-06		NEU1	1.74483	1.87119e-40		PSRC1	0.418931	2.38017e-05		GBE1	0.421806	2.10387e-106
BRF2	3.09362	9.45097e-06		PPCDC	2.15311	2.34524e-40		MYCBP2	0.374688	2.40806e-05		GPHN	0.158299	1.14352e-105
BBS4	2.37884	9.50711e-06		GCH1	2.35983	1.81266e-39		SPNS2	0.244703	2.44999e-05		RPTOR	0.475871	1.54594e-105
SFN	2.43212	9.52885e-06		BLVRB	1.74285	3.16688e-39		STX8	0.325736	2.52963e-05		TCF12	0.370516	9.10368e-103
ASF1B	2.09513	9.82417e-06		SEMA6B	1.83821	3.71539e-39		ATP5S	0.4934	2.59084e-05		MEGF6	0.296701	2.15539e-102
LMF2	2.14331	9.87836e-06		HSPB11	1.6033	4.45973e-39		TIGD1	0.459502	2.60535e-05		GMDS	0.180012	1.74118e-99
TNFSF9	3.6803	1.02491e-05		MUTYH	2.13776	1.40455e-38		PRMT3	0.234013	2.71719e-05		FOXN3	0.491302	3.81612e-99
C5AR1	10.1829	1.0834e-05		NXPH4	3.92691	3.83504e-37		SFXN3	0.437787	2.76141e-05		SFXN3	0.459792	4.45197e-99
RND1	5.68139	1.08523e-05		ANKS6	1.65469	4.13176e-36		WDR61	0.355432	2.77103e-05		TOP2B	0.530629	1.05148e-98
OAS1	32.3973	1.13078e-05		PSPH	1.74309	1.79054e-35		CDKAL1	0.330132	2.78007e-05		LAMB1	0.595878	4.1383e-98
ATF3	13.8315	1.19568e-05		OLR1	2.65781	2.27951e-35		FAT1	0.369079	2.80072e-05		SUCLG2	0.345046	1.31589e-96
PTGIR	7.19105	1.23633e-05		FLCN	1.51837	3.21679e-35		NNT	0.345513	2.84023e-05		FAM120A	0.584822	3.21401e-94
PATL2	6.57222	1.24466e-05		WNK4	3.84708	6.54093e-35		CHML	0.411221	2.86886e-05		GTDC1	0.178311	2.73545e-93
RASSF1	2.88148	1.27192e-05		HPSE	2.0093	9.39102e-35		SNX29	0.477902	2.94217e-05		ERC1	0.311658	3.26762e-92
MEI1	4.64952	1.28508e-05		TP73	4.86572	1.28714e-34		PPP1R14B	0.346642	2.99391e-05		DDX10	0.341444	1.01503e-91
ITGAX	3.9746	1.32183e-05		DNHD1	3.11168	1.31965e-34		DYNC2H1	0.344157	3.13432e-05		NME7	0.39218	2.68021e-89
C3AR1	2.10186	1.34744e-05		GPR137	1.66103	1.39399e-34		SLC39A10	0.0774339	3.28688e-05		ERGIC1	0.520393	5.21567e-89
NMNAT1	2.59859	1.41042e-05		ARHGAP27	2.07817	1.41494e-34		BCKDHB	0.322751	3.28898e-05		ASPH	0.609649	2.19706e-87
FAM43A	2.94313	1.4491e-05		CLGN	1.54774	1.84903e-34		COQ3	0.367315	3.35954e-05		FJX1	0.375788	3.54309e-87
DDIT3	7.02927	1.46731e-05		AMIGO3	1.99403	2.54609e-34		COPG2	0.2878	3.43953e-05		KCNQ5	0.198912	5.60372e-87
TXNIP	2.95605	1.48381e-05		PATL2	2.96489	2.89371e-34		EXOSC5	0.277886	3.44267e-05		CMIP	0.477285	1.40734e-86
USP18	24.2041	1.55741e-05		DUSP1	1.61449	2.33314e-32		FNDC3B	0.379141	3.582e-05		ITPR2	0.2923	2.51108e-86
DNAJB9	2.946	1.59566e-05		TNXB	3.86765	1.32764e-31		SUCLG2	0.29425	3.63619e-05		PSRC1	0.455488	2.63969e-86
CYP27A1	2.33527	1.71481e-05		ZNF473	2.09856	4.81269e-31		PPA2	0.288536	3.80587e-05		FTO	0.391849	1.48887e-85
PPP1R15A	11.9559	1.72939e-05		INHBE	9.65923	5.87445e-31		WDR70	0.381806	3.85518e-05		BCKDHB	0.261784	7.11747e-85
VSIG10L	2.24164	1.7546e-05		NMNAT1	1.972	6.03058e-31		MEST	0.35944	3.91176e-05		SBF2	0.203262	6.44618e-83
ADAP2	4.93862	1.82357e-05		PTPRH	2.7438	1.04691e-30		MSI2	0.263615	4.02045e-05		NBAS	0.383119	1.74123e-82
STC2	3.06056	1.83399e-05		DDIT3	1.79227	4.4055e-30		SMYD3	0.195037	4.08762e-05		CDKAL1	0.210835	2.31571e-82
IFI44	18.308	1.83758e-05		HERC5	1.53943	5.30668e-30		INPP5A	0.497656	4.17178e-05		SUPT3H	0.1879	2.74226e-82
HCN3	2.28014	1.94111e-05		KLHL22	1.79226	6.24576e-30		CEP128	0.34128	4.28927e-05		NNT	0.532054	9.52316e-82
SAMHD1	2.30232	1.96077e-05		TMEM154	2.14828	6.52982e-30		DYM	0.394533	4.30415e-05		RABGAP1L	0.196318	1.95335e-79
ZNF75A	2.07191	1.96978e-05		SEL1L3	2.74334	6.59437e-30		HIBADH	0.412798	4.36478e-05		UTP20	0.575505	5.42121e-78
GPR162	2.87107	1.97021e-05		HAUS5	1.69845	5.20938e-29		CHCHD6	0.200809	4.42732e-05		STARD13	0.478965	4.46853e-77
LAT	5.78317	2.04922e-05		ABCA7	2.02803	9.16749e-29		ANKS1A	0.459473	4.48242e-05		ICK	0.446544	5.96221e-74
SH2D2A	4.24059	2.13105e-05		KIAA0513	2.04895	9.7984e-29		CCDC91	0.346542	4.48619e-05		LDLRAD3	0.488547	3.31313e-73
CHAF1B	2.12673	2.16787e-05		TXNIP	1.83454	1.84248e-28		PHKB	0.384233	4.73471e-05		COMMD10	0.254957	7.30833e-73
PSPH	2.31382	2.18968e-05		CBX4	1.60112	3.26275e-28		SLC20A2	0.460957	4.99932e-05		RRS1	0.479514	8.08389e-71
TNFRSF10C	3.85235	2.20191e-05		TRIM36	2.61595	1.43384e-27		PEX10	0.47525	5.05062e-05		SCFD2	0.197628	1.58142e-69
CDKN1A	28.4926	2.20475e-05		OSGIN1	2.06251	2.27393e-27		TASP1	0.357998	5.05631e-05		STK39	0.455492	6.9504e-68
GRAMD1C	13.9888	2.21232e-05		USP18	3.28781	4.44205e-27		MYO9A	0.426139	5.16074e-05		LRRFIP1	0.590431	1.56717e-67
SLFN13	3.08079	2.24379e-05		CREM	1.54635	4.97717e-27		CDK6	0.299334	5.25444e-05		SNTB1	0.410743	2.82171e-67
PTPRH	5.3828	2.28891e-05		IBA57	1.87403	9.0606e-27		ITPR2	0.311078	5.38431e-05		BCAT1	0.483192	1.04203e-65
ZNF547	2.6036	2.29943e-05		SLC26A11	2.29284	1.51936e-26		AHNAK	0.185174	5.49607e-05		ACBD6	0.482672	3.41635e-62
E2F2	3.56792	2.33385e-05		JUNB	1.65263	1.78244e-26		FAM72A	0.346709	5.56643e-05		LRP5	0.454196	4.87374e-62
NOTCH3	6.87592	2.37585e-05		TNFSF9	2.69751	3.01731e-26		PDK1	0.296098	5.78603e-05		HK2	0.47862	1.96893e-61
PSMC3IP	4.70757	2.49506e-05		SAT1	1.68422	3.31367e-26		SYT15	0.319563	5.81554e-05		ANO10	0.511242	2.99263e-61
ZNF503	2.50294	2.55544e-05		DMPK	1.52207	5.7143e-26		GPHN	0.165561	5.86775e-05		AIG1	0.50609	2.70161e-59
CLGN	18.8307	2.58182e-05		KLF4	1.86113	8.80994e-26		PRICKLE1	0.128503	6.38304e-05		PLCB1	0.149528	1.23667e-58
RSPH3	2.24958	2.58654e-05		GRHL1	4.31312	1.30405e-25		RIN1	0.406319	6.48052e-05		TNIK	0.228704	2.52355e-54
IRF7	19.3656	2.60966e-05		TJAP1	1.56934	2.31317e-25		RSU1	0.358356	6.58134e-05		RAP1GDS1	0.533099	5.72425e-54
SMOX	4.20747	2.67239e-05		PELI1	1.78484	2.38105e-25		FBP1	0.212942	6.8305e-05		WDR70	0.438124	1.66171e-53
TTC39A	24.3351	2.70038e-05		FLRT1	4.94778	2.55709e-25		SLC19A1	0.440911	6.84002e-05		SLC44A1	0.602064	1.6645e-53
ARRDC4	2.27267	2.74974e-05		GABARAPL1	1.58499	6.41173e-25		NLN	0.257319	7.14379e-05		XPR1	0.552023	2.06513e-53
ANKS6	2.07007	2.75204e-05		MCOLN1	1.64043	1.98213e-24		SORL1	0.190606	7.22343e-05		CCDC91	0.315951	2.2461e-53
IL23A	18.9225	2.8384e-05		FRMD8	1.55477	6.1396e-24		SLC39A11	0.153568	7.38379e-05		CAMK1D	0.336717	4.68285e-53
SAT1	6.6842	2.84157e-05		DDIT4	1.62897	1.0264e-23		NR2F2	0.302165	7.40946e-05		THADA	0.467646	2.08263e-52
EGR1	11.0721	2.97407e-05		CENPQ	1.64638	1.87054e-23		CST7	0.169221	7.48942e-05		MLLT10	0.569174	7.61283e-52
CBX4	2.71157	3.00511e-05		GPR162	2.89946	2.41785e-23		NUBPL	0.257527	7.56396e-05		FOXP1	0.522812	9.57081e-52
TRIM22	14.427	3.00591e-05		MX1	1.6908	4.33466e-23		RUVBL1	0.380234	7.66148e-05		IGFBP7	0.561712	1.61428e-51
MAPK11	3.33744	3.07064e-05		TRIM5	1.63103	1.32063e-22		PPARGC1B	0.329212	7.69172e-05		WDR43	0.551819	2.01594e-51
SLC26A11	8.20504	3.14002e-05		C5AR1	11.8889	1.34182e-22		GCAT	0.35683	7.94859e-05		HEATR1	0.617036	2.48097e-51
JOSD1	2.27516	3.18495e-05		AVPI1	1.76491	2.19862e-22		RAP1GDS1	0.255784	7.95734e-05		MSI2	0.390024	4.40655e-51
AATK	11.5483	3.21079e-05		HELLS	1.63127	5.40351e-22		COMMD10	0.229196	8.01824e-05		EBNA1BP2	0.636481	6.83353e-49
OLR1	54.1932	3.26145e-05		DHX58	1.80842	8.40603e-22		DTD1	0.332126	8.02149e-05		RUVBL1	0.611005	1.18489e-48
MPZ	7.22117	3.41251e-05		AMDHD1	3.27871	2.18086e-21		NDRG1	0.460186	8.08927e-05		CEP170	0.661824	1.68934e-48
DSN1	2.33258	3.43244e-05		DHRS13	2.2054	3.79551e-21		ETV6	0.38463	8.12085e-05		TTC27	0.497474	6.35001e-48
SLAMF7	20.6291	3.43841e-05		RPGRIP1	5.21513	5.50318e-21		FOXN3	0.486351	8.22203e-05		NOL6	0.625526	2.12424e-47
LPAR2	2.27765	3.64706e-05		PABPC1L	1.63204	1.15984e-20		TPK1	0.369049	8.54063e-05		USP24	0.532846	2.46811e-47
RHBDD2	2.14162	3.77075e-05		MYH3	2.1437	1.90528e-20		ATG7	0.447177	8.70713e-05		DOCK2	0.434305	3.84733e-47
IPP	2.40326	3.95289e-05		MOXD1	1.61825	6.23892e-20		AUH	0.412867	8.78237e-05		EIF2AK4	0.643499	5.11224e-47
TCF19	2.24671	4.09727e-05		TTC39A	4.28618	6.75148e-19		TRERF1	0.444985	8.79374e-05		BCAS3	0.347284	5.9972e-47
TRIB3	4.55524	4.22472e-05		IQCC	2.01084	6.86207e-19		HEATR1	0.306726	9.69842e-05		ALDH1B1	0.590609	7.08932e-47
MLLT11	3.13034	4.24121e-05		SH3D21	2.22053	6.93309e-19		TBC1D4	0.267994	0.000100826		ATRN	0.606607	1.33689e-46
MICB	2.08974	4.26666e-05		TSC22D3	1.83601	9.79856e-19		EIF4G3	0.38284	0.000103839		BZW2	0.555155	2.1821e-46
C1orf54	3.16039	4.50521e-05		WDR66	1.76559	1.13555e-18		C15orf41	0.252241	0.000105041		MLLT3	0.307632	4.2081e-46
NFKBID	3.45917	4.8162e-05		SMOX	1.54767	4.6797e-18		TBL1XR1	0.441644	0.000105123		DYM	0.466566	7.75399e-46
TSNAXIP1	3.18624	4.83307e-05		OAS2	1.99282	5.2839e-18		PLAC8	0.226723	0.000105156		SMAD2	0.630818	1.03871e-45
S1PR2	4.6157	4.90908e-05		MAPK11	2.24997	1.48495e-17		IGF1R	0.384883	0.00010586		TAOK3	0.61358	1.24819e-45
KCNE3	2.7873	4.97695e-05		CEP19	1.96345	1.49891e-17		MCU	0.451756	0.000105991		COPG2	0.605205	7.15277e-45
POPDC2	3.27789	4.98465e-05		LY96	3.09817	1.91275e-17		CDC20	0.489517	0.000106685		PWP1	0.63595	1.17442e-43
MXD1	4.9732	5.07003e-05		ATF3	1.9774	2.81423e-17		DENND1A	0.296142	0.000109549		GNAQ	0.605912	5.41313e-43
BRPF3	4.34862	5.08299e-05		IFI44	1.51883	2.88565e-17		SMAD2	0.41942	0.000111931		UBASH3B	0.598599	1.33554e-42
HERC5	3.73072	5.11991e-05		LMF2	1.59525	5.25266e-17		PDSS2	0.380287	0.000114481		IGF1R	0.459335	1.59882e-42
FOSB	2.83148	5.15817e-05		CACNB3	1.71856	6.38726e-17		SPRY1	0.310788	0.000115479		SCAPER	0.405798	7.77607e-42
MTHFS	2.10691	5.48188e-05		FUT1	6.72759	6.69932e-17		FCHSD2	0.442377	0.000116851		FARS2	0.31587	8.57719e-42
MUTYH	2.16571	5.60405e-05		DHRS3	3.10963	8.31971e-17		BZW2	0.365653	0.00011692		ZNF407	0.310297	8.89435e-42
OSGIN1	2.9856	5.81074e-05		GLIPR2	1.81911	9.24079e-17		NME7	0.446239	0.000120601		VTI1A	0.512767	1.9933e-41
PLXNC1	2.84732	5.82613e-05		INPP1	1.529	9.27604e-17		SFT2D3	0.420229	0.000121197		TRAPPC9	0.291707	3.09185e-41
JUNB	2.88142	5.84132e-05		SLFN13	3.66028	1.2201e-16		UFSP1	0.279552	0.000121897		FAM172A	0.466164	6.30793e-41
CDC6	3.5933	5.98902e-05		MXD1	1.5762	1.5036e-16		VPS13B	0.154879	0.000124975		DIS3L2	0.473654	1.15036e-40
ENO2	3.49376	6.03771e-05		MED31	1.77446	1.51604e-16		MAP2K5	0.445383	0.000125942		PRKACB	0.528505	1.55791e-40
MASTL	2.01114	6.37698e-05		ADAP2	7.1437	2.03246e-16		LMO2	0.300022	0.000126578		ERCC2	0.600813	3.52822e-40
DHRS13	2.21438	6.40436e-05		PLA2G4C	4.03329	2.90757e-16		ATRN	0.362601	0.000127627		SLC25A22	0.544366	1.81601e-39
ADM2	2.54655	6.9279e-05		FKRP	1.51286	3.34741e-16		LRP5	0.352412	0.000127778		CST7	0.589752	4.64263e-39
INHBE	4.03866	7.03774e-05		SWI5	1.68625	3.86389e-16		ATXN10	0.444822	0.000132993		R3HDM1	0.540191	3.07742e-38
ZNF425	8.07606	7.04972e-05		CD22	2.35985	5.58573e-16		ALCAM	0.286277	0.000134344		ATF6	0.663166	5.51851e-38
BLVRB	2.65706	7.07868e-05		ISG20	3.13105	1.09503e-15		COG5	0.464007	0.000139259		OSBPL5	0.553852	1.06256e-37
TSC22D3	3.36525	7.1546e-05		PLXNC1	1.87196	4.32747e-15		SORCS2	0.274252	0.000140501		FCHSD2	0.493131	1.42346e-37
NEU1	2.12104	7.21874e-05		TRIB3	1.71915	5.07314e-15		ZDHHC2	0.405412	0.000142712		PPA2	0.519007	2.36146e-37
NXPH4	3.17782	7.32905e-05		ZNF75A	1.60922	5.72024e-15		CA8	0.400463	0.00014439		TIAM1	0.537087	2.486e-37
SESN2	2.52007	7.43528e-05		REEP2	1.62208	7.34026e-15		GTDC1	0.312514	0.000145875		NDRG1	0.578096	9.7128e-37
OAZ3	2.26056	7.91659e-05		GRAMD1C	1.88594	1.25694e-14		VTI1A	0.395597	0.000149408		DTD1	0.575733	1.21262e-36
NFKBIB	2.88005	8.4464e-05		OASL	1.59877	2.06489e-14		GRB10	0.373663	0.000149937		MSRB3	0.590792	1.40453e-36
SWI5	2.42037	8.63534e-05		BBS4	1.54658	3.98732e-14		METAP1	0.441583	0.00015264		LCORL	0.438548	1.68218e-36
FKRP	3.73333	9.23189e-05		TMEM107	1.67906	4.0168e-14		XXYLT1	0.290402	0.000152994		PRMT3	0.621298	2.91847e-36
PLA2G4C	9.52676	9.37288e-05		IL27RA	1.60228	4.29434e-14		COMMD1	0.491589	0.000155083		DACH1	0.318357	3.45373e-36
ZCWPW1	2.82128	9.41699e-05		C6orf52	2.22817	5.26273e-14		ZRANB3	0.383814	0.000155342		HIBADH	0.628987	5.61346e-36
CLSPN	2.29502	9.54343e-05		ACTA2	11.8295	6.03379e-14		TOP2B	0.340616	0.000158943		TRERF1	0.476925	2.13477e-35
PPCDC	2.34144	9.73239e-05		BRF2	1.75504	1.31414e-13		SLC2A1	0.476332	0.000160187		NLN	0.593816	2.29812e-35
INPP1	3.58521	0.000101168		KLHDC7B	6.97997	2.06948e-13		SLC25A22	0.484191	0.000161853		RPIA	0.613645	2.555e-34
PPM1N	2.12428	0.000101209		ADAMTS13	2.8435	2.81628e-13		NBAS	0.395334	0.000162121		VPS13B	0.126099	4.71732e-34
CDC25A	2.0398	0.000102411		GAD1	1.76739	4.75416e-13		MBP	0.477582	0.000166276		METAP1	0.626611	6.02694e-34
SDS	3.70848	0.000103837		ZNF425	2.03345	5.18261e-13		BCAT1	0.492647	0.000168076		TIAM2	0.473074	1.02108e-33
MYH3	2.31762	0.00010403		TEX14	3.27709	7.5566e-13		SPTBN1	0.457848	0.000175347		SCARB1	0.625177	1.48758e-33
DHRS3	2.47441	0.000106566		LIPH	2.40383	9.3392e-13		PPP3CA	0.496027	0.000178479		CWC27	0.521737	1.59761e-33
RASL10A	4.81628	0.000107392		BTG2	2.86776	1.30328e-12		IRAK1BP1	0.209311	0.000184511		KDM4C	0.293037	5.93752e-33
LRRC56	2.48032	0.000111901		CYP27A1	1.73139	2.65103e-12		PLCB1	0.37166	0.000185072		PHF14	0.589589	6.21565e-33
DNHD1	3.87596	0.000112777		LPAR2	1.87404	4.01557e-12		GMDS	0.0954148	0.00018663		MAD1L1	0.60141	7.39431e-33
LCAT	3.24643	0.000115099		STOX2	1.97852	4.23992e-12		WDR43	0.382178	0.000189129		AGPAT4	0.528581	5.74341e-32
CTH	2.04908	0.000119948		ZNF503	1.83374	5.37489e-12		FARS2	0.294009	0.000190128		RIN1	0.505615	7.58321e-32
CEP19	2.73567	0.000122207		POU6F1	1.62628	7.32919e-12		ICK	0.472056	0.000193082		WDR61	0.573259	8.75989e-32
SH3TC1	3.57795	0.000123086		ARHGEF5	2.37055	8.54309e-12		APBB1IP	0.439725	0.000194561		TBC1D4	0.656493	1.56835e-31
TMEM154	2.70333	0.000124173		MEI1	3.63299	9.34626e-12		FAM72D	0.468277	0.00020121		SLC39A11	0.428139	1.59367e-31
AMDHD1	7.33391	0.000124191		S1PR2	2.0408	1.04355e-11		STEAP3	0.215692	0.000205407		BBS9	0.292711	4.36756e-31
CENPQ	2.09766	0.000125568		ITPKA	1.9912	2.10285e-11		RAB7B	0.468853	0.000213469		IPO4	0.637184	2.07863e-30
GAA	2.82786	0.000148625		RSPH3	1.62621	2.15179e-11		PHF14	0.327816	0.00021466		FRMD3	0.31629	3.13061e-30
FUT1	4.46988	0.000149248		ZFAND2A	1.59551	3.77631e-11		OSBPL5	0.445115	0.000215322		MAN2A1	0.494665	1.43793e-29
IFI44L	23.2063	0.000150023		SERTAD1	1.89236	9.4043e-11		CWC27	0.415083	0.000216823		CCNA1	0.483905	2.76344e-29
HSPA6	2.46749	0.00016858		QRICH2	1.72015	1.13334e-10		FAM172A	0.184256	0.000223321		COMMD1	0.463281	2.99898e-29
ARHGAP27	2.44044	0.000179263		AS3MT	2.18773	1.22005e-10		TRAPPC9	0.1977	0.000223802		SOCS2	0.500513	4.27094e-29
MCM10	2.05821	0.000179786		CD83	1.59066	1.34749e-10		NDUFAF3	0.388737	0.00023876		ETV6	0.36512	1.2023e-28
TNFRSF8	2.49035	0.000181404		PEAR1	2.8473	1.45358e-10		SOCS2	0.139653	0.000249766		ACACA	0.656099	1.30019e-28
CPO	3.04893	0.000183585		FAM161B	1.68723	1.94166e-10		PWP1	0.466841	0.000252098		BTBD9	0.370153	4.78123e-28
KLF4	2.89171	0.000214761		ZNF862	1.70073	2.36626e-10		FAM117A	0.334488	0.000252559		NUBPL	0.423952	4.95554e-28
IL2RB	8.4185	0.000217759		ZCWPW1	1.56371	1.04627e-09		EBNA1BP2	0.471359	0.000261687		C6orf120	0.607368	6.70926e-28
CAMK1G	12.8805	0.000233355		HEY1	2.0452	2.78148e-09		SH3KBP1	0.33824	0.000265492		SPATA5	0.439718	7.3412e-28
NRIP3	2.01421	0.000234097		HCN3	1.64901	3.40149e-09		MAD1L1	0.493213	0.000266904		RARB	0.542949	1.80803e-27
ARHGEF37	3.11426	0.00026555		ADM2	4.57808	4.09974e-09		KIAA1024	0.442302	0.000281915		NDUFAF3	0.498448	2.12098e-27
RDH5	3.12501	0.000266886		TNFRSF9	1.91551	4.15743e-09		CMIP	0.483571	0.000282685		DOPEY2	0.412057	2.66617e-27
MOXD1	2.19636	0.000273089		ARHGEF37	4.37588	4.54443e-09		IKZF2	0.136997	0.000284993		E2F5	0.426057	3.89067e-27
ABCA7	2.0507	0.000283283		NEK8	1.91325	5.36532e-09		SCFD2	0.102126	0.000288062		SNX29	0.371944	5.32642e-27
TMEM107	2.09298	0.000285364		CERS1	3.20188	9.40207e-09		GBE1	0.430287	0.000288657		MCU	0.620077	5.69454e-27
CERS1	3.61511	0.000285655		LTA	6.6906	9.70003e-09		RPTOR	0.449067	0.000293908		NDUFAF2	0.536632	6.26294e-27
NIPA1	3.01685	0.000286699		DNAH17	2.61251	2.0672e-08		CNTRL	0.408745	0.000301299		RUNX1	0.648522	7.06711e-27
XKR3	5.30464	0.000287321		C1RL	1.54776	2.22683e-08		RAD51B	0.21573	0.000301664		JAZF1	0.433068	1.17876e-26
SH2B2	2.44043	0.000289738		AGBL2	3.00916	2.2367e-08		TRDMT1	0.430268	0.000302817		HDAC4	0.487366	1.3424e-26
TSPYL2	2.97124	0.000302127		RASL10A	2.8045	2.2984e-08		PRR4	0.46933	0.000303679		ZDHHC2	0.618132	3.09514e-26
RPGRIP1	30.5059	0.000306061		RAP1GAP	1.62536	2.40086e-08		ST8SIA4	0.267095	0.000309618		BAHCC1	0.665665	3.53322e-26
CACNB3	2.51279	0.000307667		TCTEX1D2	1.69523	2.49352e-08		AGTPBP1	0.439831	0.000310033		RPS6KA2	0.576123	1.56365e-25
AVPI1	3.59993	0.000312011		RILP	1.58167	3.83802e-08		USP24	0.476875	0.00032633		GRB10	0.650104	2.44836e-25
ZNF473	2.13624	0.000319544		XKR3	5.32448	1.13938e-07		MSRA	0.431094	0.000339636		ZCCHC7	0.528152	1.08957e-24
CHAC1	2.58043	0.000328584		PTGS1	2.03089	1.35409e-07		ADRB2	0.142451	0.000354063		USP34	0.411828	1.59042e-24
GPR137	2.09002	0.000373122		TIRAP	1.56589	1.75896e-07		BTBD9	0.468401	0.00035963		C15orf41	0.510821	8.40396e-24
ZFAND2A	2.3947	0.000383756		TMEM91	3.20891	2.3987e-07		TCF12	0.409329	0.000361219		SMAD6	0.630818	1.66417e-23
HESX1	3.2654	0.000389491		FOSB	2.65134	2.82017e-07		JAZF1	0.464993	0.000367382		PDSS2	0.528634	1.8429e-23
HEY1	16.9566	0.000431272		CCDC157	1.79934	4.79071e-07		SLC44A1	0.465963	0.000385106		ISOC2	0.544467	1.16551e-22
FLRT1	2.18611	0.000478166		HLA-DMA	1.80629	4.83685e-07		C6orf120	0.462256	0.000398277		CA8	0.473771	1.19676e-22
HS1BP3	3.29546	0.000521666		LCAT	1.67863	1.30526e-06		MLLT10	0.414778	0.000400033		DISC1	0.30908	1.41109e-22
PEAR1	3.47431	0.000567813		NCF2	2.88354	1.59258e-06		DIS3L2	0.437144	0.000403843		GLCCI1	0.533746	1.7253e-22
IBA57	2.31468	0.000572994		SLC6A8	1.60672	1.88584e-06		ATXN7L1	0.194549	0.000404122		GAR1	0.645135	5.7762e-22
FAM161B	2.94325	0.000649725		MYLK4	1.91041	2.26466e-06		BBS9	0.213461	0.000411189		TRDMT1	0.582371	8.39416e-22
MCOLN1	2.03103	0.000651488		DUSP13	2.80686	2.99948e-06		N6AMT1	0.422109	0.00041615		FHIT	0.188248	1.45213e-21
RRM2	3.51739	0.000663489		TMEM217	3.11956	3.71021e-06		NOG	0.316641	0.000427768		CEP128	0.441821	3.52675e-21
FICD	2.49019	0.000666901		ITGAX	2.9881	8.30447e-06		DDX10	0.287179	0.000430837		CNTRL	0.610538	9.79557e-21
ADAMTS13	2.50565	0.000686011		SH3TC1	1.76403	9.24825e-06		NOL6	0.419304	0.000435029		NFIA	0.515092	1.32809e-20
APOBEC3G	4.06265	0.000689113		FCGBP	7.18336	1.13098e-05		NEK6	0.487817	0.000440493		MYCBP2	0.436089	3.49439e-20
PABPC1L	2.95965	0.000690629		FAM122C	1.8107	1.48365e-05		AKAP2	0.114081	0.00051416		ST3GAL3	0.612177	3.95959e-20
TMEM91	2.09712	0.000705739		SLC12A5	2.41647	1.61352e-05		LRBA	0.340814	0.000516663		DYNC2H1	0.488952	7.52745e-20
UCN	2.01142	0.00070753		ARRDC4	2.49304	1.69491e-05		FRY	0.371861	0.000518638		ZNF804A	0.342933	1.43922e-19
FRMD8	2.271	0.000716622		ASPHD2	1.60859	1.86669e-05		EBPL	0.377555	0.000567005		CHCHD6	0.381255	1.4914e-19
B4GALNT1	3.06556	0.000718912		SH2D2A	2.66317	3.06581e-05		CCNA1	0.201219	0.000567893		MSRA	0.34871	2.4178e-19
C1QTNF6	4.60925	0.000730332		OSCAR	2.72104	3.75175e-05		SMAD6	0.227766	0.000570848		PCCB	0.632015	3.38405e-19
FCER1G	3.4916	0.000773112		RDH5	2.02081	4.04664e-05		KIT	0.320598	0.000571888		TET2	0.660118	4.0434e-19
REEP2	2.45594	0.000867758		FICD	1.57648	4.22448e-05		APP	0.307722	0.000585102		MAP2K5	0.580322	4.67936e-19
UCK1	2.05091	0.00089012		SH2B2	1.83051	4.7495e-05		ZCCHC7	0.407998	0.000611535		XXYLT1	0.605903	4.78918e-19
HLA-DMA	2.09826	0.000895359		LRRC56	2.39502	5.28187e-05		HIST1H2AC	0.469339	0.000628696		PDK1	0.526094	2.57453e-18
AGBL2	4.50256	0.00090248		CALML6	3.67403	6.60193e-05		PRKCA	0.427361	0.000633124		CCDC167	0.468633	2.82944e-18
LTA	3.42541	0.000911804		VSIG10L	2.30593	8.83652e-05		LAMB1	0.243472	0.00063813		RAD51B	0.324371	7.16848e-18
DMPK	2.47911	0.000983951		CABP1	4.36323	9.11296e-05		GLS	0.267767	0.000659287		ATG7	0.570622	8.02055e-18
RIBC1	2.44464	0.00126369		GPR35	1.74291	0.000121225		ASPH	0.475049	0.000666291		PPP1R14B	0.545917	9.46483e-18
TTC25	2.4063	0.00127273		SH3PXD2B	1.76182	0.000141628		SNTB1	0.343531	0.000667288		ANKS1A	0.619749	1.11015e-17
IQCC	2.15324	0.00129261		TSNAXIP1	2.10414	0.000143202		GLCCI1	0.347985	0.000722262		DCAF4	0.601401	2.71501e-17
TRIM5	2.76504	0.00156116		MPZ	2.29487	0.000149165		TET2	0.315936	0.000724809		NARS2	0.563573	2.7664e-17
SEMA6B	2.00302	0.00169044		POPDC2	3.52072	0.000151524		VPS13A	0.487554	0.000739849		AGTPBP1	0.636916	9.03643e-17
KLHL22	4.26134	0.00172856		PNPLA1	3.63252	0.000156334		XPR1	0.320104	0.000748033		DST	0.3101	1.40458e-16
HAUS5	2.1702	0.00181525		FAM43A	2.19926	0.000187948		SCAPER	0.319568	0.000754081		KIAA1328	0.401685	2.73325e-16
CABP1	9.41254	0.00194692		KCNE3	1.77921	0.000201935		GALNT2	0.462287	0.000777009		LIG3	0.655104	2.88052e-16
WNK4	2.21286	0.00207787		ZNF547	1.72349	0.000275622		ERC1	0.38305	0.000866045		KLF7	0.570535	3.95899e-16
ACTA2	2.76772	0.00209243		IRF7	1.61325	0.000308489		GNAQ	0.319299	0.000868631		MYO9A	0.552159	1.3932e-15
SH3PXD2B	2.32589	0.00213931		C1orf54	7.1291	0.000365588		DOCK2	0.438012	0.000871192		PEX10	0.586877	1.08756e-14
SLC6A8	2.37023	0.00215595		SDS	23.241	0.000447656		EIF2AK4	0.438964	0.00091698		KIAA1024	0.441783	1.57484e-14
POU6F1	2.07873	0.00216284		UCN	2.061	0.000567564		LIG3	0.484489	0.00102258		LPP	0.14459	1.62107e-14
DONSON	2.24258	0.00218098		PPM1N	3.32066	0.000672043		ZNF407	0.396986	0.00108019		PRKX	0.660654	2.99679e-14
HPSE	3.50843	0.00223795		JAK3	1.63777	0.000715416		DST	0.497102	0.00108294		FBXL20	0.543676	5.47726e-14
SLC12A5	2.05453	0.00227764		RASGRP3	1.91691	0.000936625		KCNQ5	0.477177	0.00111671		PAK1IP1	0.658573	1.66408e-13
FBF1	2.76155	0.00230724		CPO	1.94901	0.0010459		ERGIC1	0.285933	0.0011257		APBB1IP	0.65823	2.15785e-13
RILP	2.34062	0.00232135		OAS1	2.04631	0.00109139		PPM1H	0.207138	0.00119127		CDK6	0.322858	2.18827e-13
AMIGO3	3.04569	0.0024113		BDKRB1	2.39831	0.00112163		R3HDM1	0.440556	0.00124873		FBP1	0.464499	2.85713e-13
RAP1GAP	9.62942	0.00241781		DMC1	3.61327	0.00114629		USP34	0.448817	0.00125071		EBPL	0.643256	2.8934e-13
GCH1	7.36027	0.0024401		OPN4	3.56152	0.0014305		F2RL3	0.442887	0.0012618		AUH	0.538888	1.46461e-12
FCGBP	2.76053	0.00248871		SLAMF7	1.85189	0.0019459		PRKACB	0.429786	0.00128822		STX8	0.475349	4.07016e-12
JAK3	9.86536	0.00283368		C3AR1	1.96952	0.00259043		FJX1	0.463309	0.00137483		IKZF2	0.417813	4.45004e-12
DUSP13	3.29417	0.00299291		PTGIR	17.9234	0.00267295		CAMKMT	0.477714	0.00139109		COQ3	0.550915	6.67441e-12
FAM122C	2.48031	0.00319105		NFKBID	1.5641	0.00318864		TAOK3	0.49809	0.00148552		PPM1H	0.539347	1.10712e-11
MYO15A	4.23194	0.00335238		STC2	1.62488	0.00357788		UTRN	0.430437	0.00149663		IMMP2L	0.301412	2.18352e-11
QRICH2	2.97073	0.00352239		MUC20	8.90073	0.00361938		SPATA5	0.339503	0.00155232		ZNF248	0.655975	2.88827e-11
DMC1	3.50043	0.00367817		RND1	2.56656	0.00406641		EXOC4	0.266288	0.0016764		SYT15	0.41149	3.49249e-11
LIPH	7.71779	0.00401213		IFI44L	1.52478	0.00430375		SSH2	0.382676	0.00173363		FAT1	0.498706	3.64963e-11
DNAH17	4.68811	0.00401617		TNFRSF8	3.26804	0.00438532		CTSW	0.282919	0.00178032		TBC1D19	0.396182	4.02254e-11
FLCN	2.06175	0.00426634		MORN3	7.67988	0.0051474		FAM117B	0.348338	0.00180869		MMACHC	0.663117	4.11925e-11
TEX14	3.9606	0.00442892		IL23A	2.77779	0.009289		UBE2E2	0.316804	0.00189435		MANBA	0.593606	6.40722e-11
CD22	6.14459	0.00459923		FCER1G	2.62025	0.00953645		FANK1	0.368668	0.00215082		KLRC3	0.159134	1.08289e-10
SIGLEC9	3.36582	0.00521239		MERTK	3.48184	0.00998585		FBXL20	0.438819	0.00215892		FAM72D	0.575142	1.38653e-10
MED31	2.18065	0.00568151		NRIP3	5.5641	0.0111022		SESN3	0.401521	0.00216199		USP43	0.593943	1.82835e-10
AS3MT	2.25304	0.00582842		TNFRSF10C	1.91647	0.0122467		TBC1D5	0.119916	0.00226922		TMEM117	0.15598	2.49431e-10
MORN3	2.77872	0.0104083		EGR1	1.75931	0.0126787		EHBP1	0.422473	0.00229306		TASP1	0.527588	3.83727e-10
CALML6	3.15922	0.0130991		LAT	1.97969	0.013293		CTRL	0.438541	0.00234159		FAM117B	0.507419	4.14311e-10
GAD1	3.05785	0.0136931		TRIM22	2.19557	0.0139412		ATF6	0.494006	0.00234433		ELFN2	0.555808	4.70311e-10
IL18R1	2.07641	0.0140977		HESX1	1.53868	0.0145117		USP43	0.323852	0.00237142		EXOSC5	0.64093	4.93565e-10
MERTK	2.41812	0.0151788		IL18R1	3.61485	0.0156479		FOXP1	0.410177	0.00256536		INPP5A	0.579758	4.95375e-10
NEK8	2.16338	0.0157464		C17orf107	1.79543	0.0185407		ACACA	0.491494	0.00280472		RCSD1	0.583516	5.94034e-10
ARHGEF5	2.42365	0.0166276		APOBEC3G	2.39976	0.0190165		MLLT3	0.231705	0.0028554		SSH2	0.621554	7.65134e-10
OPN4	2.0928	0.0170021		HSPA6	1.79809	0.0207732		ABCC4	0.136378	0.00323111		SORL1	0.184422	1.81451e-09
MYLK4	4.01727	0.0184308		TTC25	2.01231	0.0231269		STAG1	0.209936	0.00371775		VPS13A	0.659214	6.02464e-09
WDR66	2.7532	0.0200811		MTHFS	2.11038	0.0244142		ARID1B	0.395197	0.00374962		BACH2	0.460571	7.26345e-09
C17orf107	2.93744	0.0203709		CAMK1G	1.93594	0.0259905		ACBD6	0.211214	0.00376515		CTSW	0.276519	7.91646e-09
TNXB	2.44893	0.0249398		RIBC1	1.80435	0.0275195		CDK14	0.184938	0.00386074		FAM72A	0.605179	8.78304e-09
BDKRB1	2.89378	0.0342108		OAZ3	1.91533	0.0306165		TNIK	0.378649	0.00486377		WDPCP	0.447811	9.06562e-09
TP73	3.67815	0.0414172		AATK	4.1998	0.0342477		LUM	0.189134	0.00519805		F13A1	0.0644048	1.44386e-08
MUC20	5.07587	0.0464244		IL4I1	2.11054	0.0366413		SUPT3H	0.152642	0.00531331		SPRY1	0.434436	1.65134e-08
CCDC157	2.53194	0.0478551		MYO15A	2.14246	0.0397169		ANO10	0.336156	0.00541598		TPK1	0.359609	1.66589e-08
TMEM217	3.77326	0.0483478		SIGLEC9	11.3063	0.0445917		ZNF248	0.487466	0.00549537		TIGD1	0.418502	5.83958e-08
								ATG10	0.449683	0.00596795		SLC20A2	0.635294	6.42717e-08
								KIAA1328	0.233651	0.0071585		ADRB2	0.590737	1.3354e-07
								KANK1	0.334209	0.00765458		WDR4	0.60728	2.1117e-07
								STARD13	0.197641	0.00773572		ATXN7L1	0.654001	5.87892e-07
								WWOX	0.201881	0.00776985		SFT2D3	0.634908	1.66116e-06
								C2orf27A	0.248892	0.0081057		CAMKMT	0.461129	1.85019e-06
								LPP	0.149978	0.00821236		AHNAK	0.430799	2.10246e-06
								BCAS3	0.498588	0.00839817		HIST1H2AC	0.421068	3.20069e-06
								ELFN2	0.392367	0.00895232		ATP5S	0.65845	3.77339e-06
								MAN2A1	0.373524	0.00924835		SLC19A1	0.58096	5.22887e-06
								RARB	0.294761	0.0119418		WWOX	0.631258	5.59114e-06
								KLF7	0.315995	0.013028		GCAT	0.600364	1.01564e-05
								FTO	0.459051	0.0136669		KIT	0.25371	1.29594e-05
								LDLRAD3	0.280969	0.0139501		VMAC	0.468072	1.50966e-05
								TIAM1	0.15268	0.0146486		IRAK1BP1	0.559947	2.8324e-05
								WDPCP	0.199731	0.0148243		KANK1	0.655089	4.5736e-05
								RPS6KA2	0.138951	0.0158221		MTHFD2L	0.621189	5.23228e-05
								F13A1	0.404452	0.015823		C2orf27A	0.18265	5.45071e-05
								SBF2	0.227901	0.017017		GNB1L	0.572947	5.55054e-05
								MSRB3	0.150627	0.0170413		RAB7B	0.208296	7.85852e-05
								AGPAT4	0.486282	0.0171654		GCDH	0.62504	7.95712e-05
								LCORL	0.225683	0.0180182		ZRANB3	0.562962	8.40948e-05
								TMEM117	0.197385	0.0186501		PPARGC1B	0.62941	9.61371e-05
								BACH2	0.31066	0.0194207		DHODH	0.652855	0.00011433
								TIAM2	0.461758	0.0208183		ATG10	0.594091	0.000218557
								EDIL3	0.228013	0.0216916		PRR5	0.389993	0.000465839
								TBC1D19	0.177605	0.0217081		UFSP1	0.384111	0.000695262
								KCNRG	0.434361	0.0220275		LMO2	0.497432	0.000773192
								HK2	0.369359	0.0222382		FRY	0.585655	0.000889263
								MTHFD2L	0.426035	0.0228118		ST8SIA4	0.567714	0.000913254
								SLCO2A1	0.117807	0.0233396		FANK1	0.548732	0.00175816
								E2F5	0.0905448	0.0236906		N6AMT1	0.62992	0.00203467
								ZNF804A	0.424217	0.0236939		F2RL3	0.0527905	0.0029483
								MYC	0.192127	0.0256854		CNIH3	0.633968	0.00489974
								FAM120A	0.275447	0.0272821		PRR4	0.448982	0.00732929
								DOCK7	0.483387	0.0278103		MEST	0.520757	0.00932699
								UBASH3B	0.250089	0.03013		LUM	0.55336	0.009353
								CAMK1D	0.434488	0.0305423		RBM44	0.430934	0.0133589
								FRMD3	0.209676	0.0346211		SPNS2	0.514367	0.015346
								CLDN2	0.467545	0.0373749		SESN3	0.489835	0.0185399
								RBM44	0.150899	0.0378426		AKAP2	0.168942	0.0258727
								FHIT	0.231572	0.0389972		CLDN2	0.192568	0.0265615
								CNIH3	0.265246	0.0429833		CD96	0.3595	0.0272502
								KLRC3	0.37223	0.0436809		FAM117A	0.665342	0.0275318
								CD96	0.421375	0.0467369		CTRL	0.408306	0.033153
								NFIA	0.242849	0.049055		SLCO2A1	0.516712	0.0391768
								CEP170	0.352833	0.0496981		KCNRG	0.563515	0.0450212
